# Supplementary material for: Correlation and Interchangeability of Amyloid, Tau, and Glucose Metabolism PET in Mild Cognitive Impairment and Alzheimer: A Review
Source: Brain Sci. 2025 Nov 26;15(12):1271. doi: 10.3390/brainsci15121271 (PMC12730394; doi:10.3390/brainsci15121271)
Supplement: Supplementary file 1 [file brainsci-15-01271-s001.zip]

Archive with 1 entries (1 files):
- brainsci-3985069-supplementary.pdf
